# Supplementary material for: Mendelian Randomization Analysis of the Association of SOCS3 Methylation with Abdominal Obesity
Source: Nutrients. 2022 Sep 16;14(18):3824. doi: 10.3390/nu14183824 (PMC9503364; doi:10.3390/nu14183824)
Supplement: Supplementary file 1 [file nutrients-14-03824-s001.zip]

Archive with 1 entries (1 files):
- nutrients-1865522-supplementary.pdf
